# Supplementary material for: Ionizing Radiation Sensing with Functionalized and Copper-Coated SWCNT/PMMA Thin Film Nanocomposites
Source: Nanomaterials (Basel). 2023 Sep 27;13(19):2653. doi: 10.3390/nano13192653 (PMC10574655; doi:10.3390/nano13192653)
Supplement: Supplementary file 1 [file nanomaterials-13-02653-s001.zip]

Archive with 1 entries (1 files):
- nanomaterials-2623890-supplementary.pdf
